# Supplementary material for: Loss of Glutathione-S-Transferase Theta 2 (GSTT2) Modulates the Tumor Microenvironment and Response to BCG Immunotherapy in a Murine Orthotopic Model of Bladder Cancer
Source: Int J Mol Sci. 2024 Dec 11;25(24):13296. doi: 10.3390/ijms252413296 (PMC11676541; doi:10.3390/ijms252413296)
Supplement: Supplementary file 1 [file ijms-25-13296-s001.zip]

Archive with 1 entries (1 files):
- ijms-3344980-supplementary.pdf
